# Supplementary material for: Bioinformatic Inference of Specific and General Transcription Factor Binding Sites in the Plant Pathogen Phytophthora infestans
Source: PLoS One. 2012 Dec 12;7(12):e51295. doi: 10.1371/journal.pone.0051295 (PMC3520976; doi:10.1371/journal.pone.0051295)
Supplement: Table S2 — Tabular overview of the Tomtom results for the analyzed motifs. Tabular overview of all results retrieved by the Tomtom search against the JASPAR motif database. Significant hits (evalue cutoff 0.01) are highlighted in orange. (XLS) [file pone.0051295.s003.xls]

## Sheet: Tomtom Results
Tab S2: (Significant) motifs identified in the Jasper Core/PolII database. Significant hits are indicated in orange.
Motif-ID	MotifLength	TargetID	TargetName	TargetLength	TargetOrientation	Offset	Pvalue	Evalue	Qvalue
Motif_cluster_0	16	POL002	INR	8	reverse	-8	0.00038702	0.189253	0.378505
Motif_cluster_0	16	POL002	INR	8	forward	0	0.00057253	0.279967	0.538702
Motif_cluster_0	16	POL002	INR	8	forward	0	0.00046214	0.225986	0.451973
Motif_cluster_0	16	MA0102.1	Cebpa	12	forward	-3	0.00076166	0.372452	0.251338
Motif_cluster_0	16	MA0102.2	CEBPA	9	forward	-3	0.00076865	0.37587	0.251338
Motif_cluster_0	16	MA0406.1	TEC1	8	forward	0	0.00077265	0.377826	0.251338
Motif_cluster_0	16	POL002	INR	8	forward	0	0.000634389	0.310216	0.620432
Motif_cluster_0	16	MA0387.1	SPT2	10	reverse	-3	0.000706156	0.34531	0.253299
Motif_cluster_0	16	MA0406.1	TEC1	8	forward	0	0.000564322	0.275953	0.253299
Motif_cluster_0	16	POL002	INR	8	forward	0	0.000777078	0.379991	0.253299
Motif_cluster_0	16	MA0078.1	Sox17	9	forward	-2	0.00100737	0.492604	0.575671
Motif_cluster_0	16	MA0406.1	TEC1	8	forward	0	0.000265266	0.129715	0.25943
Motif_cluster_0	16	MA0406.1	TEC1	8	forward	0	0.000985054	0.481691	0.481691
Motif_cluster_0	16	POL002	INR	8	forward	0	0.000224219	0.109643	0.219286
Motif_cluster_0	16	MA0102.1	Cebpa	12	forward	-3	0.000928343	0.45396	0.446033
Motif_cluster_0	16	POL002	INR	8	forward	0	0.000882664	0.431623	0.446033
Motif_cluster_0	16	MA0406.1	TEC1	8	forward	0	0.00078237	0.382579	0.382536
Motif_cluster_0	16	POL002	INR	8	forward	0	0.000306051	0.149659	0.299284
Motif_cluster_0	16	POL002	INR	8	forward	0	0.00101789	0.497746	0.995493
Motif_cluster_0	16	POL002	INR	8	forward	0	0.000371925	0.181871	0.363743
Motif_cluster_0	16	MA0387.1	SPT2	10	reverse	-3	0.000876217	0.42847	0.42847
Motif_cluster_0	16	POL002	INR	8	forward	0	0.000497711	0.243381	0.42847
Motif_cluster_0	16	POL002	INR	8	forward	0	0.000656654	0.321104	0.642208
Motif_cluster_0	16	POL002	INR	8	forward	0	0.000485224	0.237274	0.474549
Motif_cluster_1	9	MA0015.1	Cf2_II	10	reverse	1	0.00021223	0.103781	0.174474
Motif_cluster_1	15	MA0015.1	Cf2_II	10	reverse	-1	0.000155255	0.0759195	0.15151
Motif_cluster_1	16	MA0015.1	Cf2_II	10	reverse	-1	0.00022622	0.110622	0.221219
Motif_cluster_1	15	MA0015.1	Cf2_II	10	reverse	-5	0.000233191	0.11403	0.155382
Motif_cluster_1	12	MA0015.1	Cf2_II	10	forward	-1	0.000146765	0.0717679	0.126692
Motif_cluster_1	11	MA0015.1	Cf2_II	10	reverse	-1	0.000116599	0.0570169	0.104762
Motif_cluster_1	13	MA0015.1	Cf2_II	10	reverse	-1	0.000268638	0.131364	0.152821
Motif_cluster_1	11	MA0015.1	Cf2_II	10	forward	-1	0.000718232	0.351215	0.257623
Motif_cluster_1	11	MA0328.1	MATALPHA2	9	reverse	1	0.000569255	0.278366	0.257623
Motif_cluster_1	10	MA0015.1	Cf2_II	10	forward	1	0.00045292	0.221478	0.26113
Motif_cluster_1	10	MA0328.1	MATALPHA2	9	reverse	3	0.000801104	0.39174	0.26113
Motif_cluster_1	15	MA0015.1	Cf2_II	10	reverse	1	0.000320067	0.156513	0.25977
Motif_cluster_1	15	MA0386.1	TBP	21	reverse	6	0.00100915	0.493476	0.25977
Motif_cluster_1	15	MA0015.1	Cf2_II	10	forward	-5	0.000201124	0.0983498	0.115216
Motif_cluster_1	15	MA0328.1	MATALPHA2	9	reverse	-3	0.000574946	0.281149	0.187411
Motif_cluster_1	11	MA0015.1	Cf2_II	10	forward	-1	0.000211328	0.10334	0.173128
Motif_cluster_1	11	MA0328.1	MATALPHA2	9	reverse	1	0.000531127	0.259721	0.173128
Motif_cluster_1	10	MA0328.1	MATALPHA2	9	reverse	1	0.000336686	0.164639	0.328903
Motif_cluster_1	16	MA0015.1	Cf2_II	10	forward	1	0.000934504	0.456973	0.419307
Motif_cluster_1	14	MA0015.1	Cf2_II	10	forward	-3	0.000654024	0.319818	0.392768
Motif_cluster_1	14	MA0328.1	MATALPHA2	9	forward	-6	0.00090586	0.442965	0.392768
Motif_cluster_10	16	MA0193.1	Lag1	7	reverse	-1	0.000229295	0.112125	0.224251
Motif_cluster_10	16	MA0193.1	Lag1	7	reverse	-1	0.000222817	0.108957	0.217915
Motif_cluster_11	16	MA0059.1	MYC::MAX	11	reverse	-1	0.000798217	0.390328	0.780657
Motif_cluster_11	16	MA0059.1	MYC::MAX	11	reverse	-1	0.00077362	0.3783	0.756601
Motif_cluster_13	15	MA0020.1	Dof2	6	forward	-7	0.000281709	0.137756	0.10773
Motif_cluster_13	15	MA0021.1	Dof3	6	forward	-7	0.000705678	0.345076	0.172538
Motif_cluster_13	15	MA0053.1	MNB1A	5	forward	-7	0.000220076	0.107617	0.10773
Motif_cluster_13	15	MA0064.1	PBF	5	forward	-7	0.000330459	0.161594	0.10773
Motif_cluster_13	15	MA0020.1	Dof2	6	forward	-7	0.000264862	0.129518	0.106279
Motif_cluster_13	15	MA0021.1	Dof3	6	forward	-7	0.000623134	0.304713	0.152356
Motif_cluster_13	15	MA0053.1	MNB1A	5	forward	-7	0.000216785	0.106008	0.106279
Motif_cluster_13	15	MA0064.1	PBF	5	forward	-7	0.00032601	0.159419	0.106279
Motif_cluster_16	16	MA0454.1	odd	11	forward	-1	7.4492e-05	0.0364266	0.0728532
Motif_cluster_16	16	MA0454.1	odd	11	forward	-1	7.4492e-05	0.0364266	0.0728532
Motif_cluster_17	15	MA0262.1	mab-3	13	forward	0	0.000252638	0.12354	0.24708
Motif_cluster_17	15	MA0262.1	mab-3	13	forward	0	0.000230461	0.112696	0.225391
Motif_cluster_18	16	MA0332.1	MET28	6	forward	-2	0.000519551	0.254061	0.262647
Motif_cluster_18	16	MA0333.1	MET31	9	forward	-1	0.000806586	0.394421	0.262647
Motif_cluster_18	16	MA0334.1	MET32	7	reverse	-3	0.000773156	0.378073	0.262647
Motif_cluster_18	16	MA0332.1	MET28	6	forward	-2	0.000534205	0.261226	0.258931
Motif_cluster_18	16	MA0333.1	MET31	9	forward	-1	0.000795173	0.38884	0.258931
Motif_cluster_18	16	MA0334.1	MET32	7	reverse	-3	0.000753555	0.368488	0.258931
Motif_cluster_2	12	MA0018.1	CREB1	12	forward	0	0.000930864	0.455192	0.910385
Motif_cluster_2	12	MA0018.1	CREB1	12	forward	0	0.000626545	0.30638	0.612761
Motif_cluster_2	14	MA0018.1	CREB1	12	reverse	0	0.000909821	0.444903	0.889805
Motif_cluster_2	13	MA0018.1	CREB1	12	reverse	-1	0.000453197	0.221613	0.443227
Motif_cluster_2	14	MA0097.1	bZIP911	12	forward	-3	0.000946397	0.462788	0.46226
Motif_cluster_2	14	MA0264.1	ceh-22	11	reverse	-3	0.000424405	0.207534	0.414594
Motif_cluster_2	14	MA0264.1	ceh-22	11	forward	1	0.000999666	0.488837	0.531833
Motif_cluster_2	16	MA0264.1	ceh-22	11	forward	0	0.000603233	0.294981	0.589962
Motif_cluster_20	15	MA0315.1	HAP4	15	reverse	-1	2.44233e-05	0.011943	0.023886
Motif_cluster_20	15	MA0316.1	HAP5	15	forward	-1	0.00083411	0.40788	0.40788
Motif_cluster_20	15	MA0315.1	HAP4	15	reverse	-1	2.8959e-05	0.014161	0.0283219
Motif_cluster_20	15	MA0316.1	HAP5	15	forward	-1	0.000898869	0.439547	0.439547
Motif_cluster_4	15	MA0060.1	NFYA	16	reverse	2	4.8927e-08	2.39253e-05	2.32935e-05
Motif_cluster_4	15	MA0313.1	HAP2	5	forward	-5	0.00021124	0.103296	0.0335228
Motif_cluster_4	15	MA0314.1	HAP3	15	forward	0	4.82511e-10	2.35948e-07	4.59435e-07
Motif_cluster_4	15	MA0315.1	HAP4	15	reverse	5	9.57971e-06	0.00468448	0.00228039
Motif_cluster_4	15	MA0316.1	HAP5	15	forward	5	5.41181e-05	0.0264638	0.010306
Motif_cluster_4	15	POL004	CCAAT-box	12	reverse	-2	8.96173e-08	4.38229e-05	2.84438e-05
Motif_cluster_4	15	MA0060.1	NFYA	16	reverse	2	2.33385e-06	0.00114125	0.00108563
Motif_cluster_4	15	MA0188.1	Dr	7	reverse	-2	0.000942799	0.461029	0.0974579
Motif_cluster_4	15	MA0313.1	HAP2	5	forward	-5	0.000356483	0.17432	0.0552749
Motif_cluster_4	15	MA0314.1	HAP3	15	forward	0	7.81637e-09	3.8222e-06	7.27186e-06
Motif_cluster_4	15	MA0315.1	HAP4	15	reverse	5	1.05365e-05	0.00515235	0.00245063
Motif_cluster_4	15	MA0316.1	HAP5	15	forward	5	0.000185799	0.0908559	0.0345712
Motif_cluster_4	15	MA0426.1	YHP1	6	forward	-2	0.000898793	0.43951	0.0974579
Motif_cluster_4	15	MA0446.1	fkh	11	forward	-2	0.00064833	0.317033	0.0861665
Motif_cluster_4	15	POL004	CCAAT-box	12	reverse	-2	9.2729e-06	0.00453445	0.00245063
Motif_cluster_4	15	MA0060.1	NFYA	16	reverse	2	1.06185e-07	5.19244e-05	5.15983e-05
Motif_cluster_4	15	MA0313.1	HAP2	5	forward	-5	0.000265308	0.129736	0.0429738
Motif_cluster_4	15	MA0314.1	HAP3	15	forward	0	2.32979e-09	1.13927e-06	2.26423e-06
Motif_cluster_4	15	MA0315.1	HAP4	15	reverse	5	3.84078e-05	0.0187814	0.00933174
Motif_cluster_4	15	MA0316.1	HAP5	15	forward	5	0.000196231	0.0959571	0.0381418
Motif_cluster_4	15	POL004	CCAAT-box	12	reverse	-2	4.485e-07	0.000219316	0.000145293
Motif_cluster_4	15	MA0060.1	NFYA	16	forward	-1	3.35311e-08	1.63967e-05	1.61126e-05
Motif_cluster_4	15	MA0313.1	HAP2	5	reverse	-5	0.000204525	0.100013	0.0327598
Motif_cluster_4	15	MA0314.1	HAP3	15	reverse	0	1.54002e-09	7.5307e-07	1.48004e-06
Motif_cluster_4	15	MA0315.1	HAP4	15	forward	-5	8.84786e-05	0.0432661	0.0199791
Motif_cluster_4	15	MA0316.1	HAP5	15	reverse	-5	0.000103944	0.0508286	0.0199791
Motif_cluster_4	15	POL004	CCAAT-box	12	forward	-1	1.09432e-07	5.35121e-05	3.50565e-05
Motif_cluster_5	15	MA0313.1	HAP2	5	reverse	-10	0.000597633	0.292243	0.5575
Motif_cluster_5	15	MA0313.1	HAP2	5	reverse	-10	7.12739e-05	0.034853	0.0693103
Motif_cluster_7	11	MA0052.1	MEF2A	10	forward	-2	0.000635529	0.310774	0.252948
Motif_cluster_7	11	MA0052.1	MEF2A	10	forward	-2	0.00060464	0.295669	0.254907
