# Supplementary material for: Bioinformatic Inference of Specific and General Transcription Factor Binding Sites in the Plant Pathogen Phytophthora infestans
Source: PLoS One. 2012 Dec 12;7(12):e51295. doi: 10.1371/journal.pone.0051295 (PMC3520976; doi:10.1371/journal.pone.0051295)
Supplement: Table S3 — Tabular overview of enriched GO terms. Tabular overview of all significantly enriched GO terms for the set of genes that contain the Inr/FPR element or the CCAAT-box. Redundant GO terms as defined by REVIGO are also indicated. (XLS) [file pone.0051295.s004.xls]

## Sheet: a) Motif-0|Inr
Tab S3: Tabular overview of all significantly enriched GO terms for the set of genes that contain different motifs (see Tabs below). Redundant GO terms as defined by REVIGO are also indicated.
Biological process
term_ID	description	log10 p-value	eliminated
GO:0006952	defense response	-11.6847	0
GO:0006950	response to stress	-3.3533	1
GO:0042221	response to chemical stimulus	-2.3298	1
GO:0007585	respiratory gaseous exchange	-2.0135	0
GO:0008643	carbohydrate transport	-6.602	0
GO:0009405	pathogenesis	-11.6683	0
GO:0051707	response to other organism	-4.0718	1
GO:0044282	small molecule catabolic process	-9.9202	0
GO:0006548	histidine catabolic process	-3.316	1
GO:0006547	histidine metabolic process	-2.3945	1
GO:0032787	monocarboxylic acid metabolic process	-3.3046	1
GO:0006520	cellular amino acid metabolic process	-1.3221	1
GO:0046365	monosaccharide catabolic process	-1.6748	1
GO:0016052	carbohydrate catabolic process	-8.0475	1
GO:0006006	glucose metabolic process	-2.0825	1
GO:0006007	glucose catabolic process	-1.6748	1
GO:0016053	organic acid biosynthetic process	-3.1113	1
GO:0016054	organic acid catabolic process	-6.5256	1
GO:0043436	oxoacid metabolic process	-5.4399	1
GO:0046395	carboxylic acid catabolic process	-6.5256	1
GO:0046394	carboxylic acid biosynthetic process	-3.1113	1
GO:0019752	carboxylic acid metabolic process	-5.4399	1
GO:0044242	cellular lipid catabolic process	-2.7375	1
GO:0046700	heterocycle catabolic process	-1.4304	1
GO:0006096	glycolysis	-3.1519	1
GO:0046164	alcohol catabolic process	-2.8412	1
GO:0044275	cellular carbohydrate catabolic process	-2.4087	1
GO:0009074	aromatic amino acid family catabolic process	-1.4362	1
GO:0009075	histidine family amino acid metabolic process	-2.3945	1
GO:0044272	sulfur compound biosynthetic process	-1.6685	1
GO:0009072	aromatic amino acid family metabolic process	-2.2357	1
GO:0009309	amine biosynthetic process	-3.0476	1
GO:0000097	sulfur amino acid biosynthetic process	-2.8496	1
GO:0009062	fatty acid catabolic process	-3.1318	1
GO:0044262	cellular carbohydrate metabolic process	-2.5301	1
GO:0009063	cellular amino acid catabolic process	-2.7403	1
GO:0009077	histidine family amino acid catabolic process	-3.316	1
GO:0009082	branched chain family amino acid biosynthetic process	-2.0909	1
GO:0009086	methionine biosynthetic process	-1.3521	1
GO:0019439	aromatic compound catabolic process	-1.3786	1
GO:0008652	cellular amino acid biosynthetic process	-3.316	1
GO:0005996	monosaccharide metabolic process	-1.3097	1
GO:0019344	cysteine biosynthetic process	-1.3187	1
GO:0044106	cellular amine metabolic process	-1.4343	1
GO:0019318	hexose metabolic process	-1.7366	1
GO:0005976	polysaccharide metabolic process	-1.3455	1
GO:0019320	hexose catabolic process	-1.6748	1
GO:0050896	response to stimulus	-3.3278	0
GO:0051179	localization	-1.4944	0
GO:0051704	multi-organism process	-8.6358	0
GO:0071555	cell wall organization	-8.538	0
GO:0042545	cell wall modification	-2.2127	1
GO:0006323	DNA packaging	-2.2358	1
GO:0034728	nucleosome organization	-3.1318	1
GO:0071554	cell wall organization or biogenesis	-4.4485	1
GO:0031497	chromatin assembly	-3.9931	1
GO:0007047	cellular cell wall organization	-5.0036	1
GO:0006334	nucleosome assembly	-3.1318	1
GO:0070882	cellular cell wall organization or biogenesis	-1.7567	1
GO:0045229	external encapsulating structure organization	-5.0036	1
GO:0065004	protein-DNA complex assembly	-2.978	1
GO:0090048	negative regulation of transcription regulator activity	-1.526	0
GO:0019748	secondary metabolic process	-2.6854	0
GO:0016114	terpenoid biosynthetic process	-4.3602	0
GO:0016042	lipid catabolic process	-1.7576	1
GO:0006097	glyoxylate cycle	-2.2383	1
GO:0006090	pyruvate metabolic process	-1.9993	1
GO:0006631	fatty acid metabolic process	-2.0795	1
GO:0006635	fatty acid beta-oxidation	-2.9364	1
GO:0016104	triterpenoid biosynthetic process	-2.6776	1
GO:0016108	tetraterpenoid metabolic process	-1.3485	1
GO:0016109	tetraterpenoid biosynthetic process	-2.0135	1
GO:0016116	carotenoid metabolic process	-1.3485	1
GO:0016117	carotenoid biosynthetic process	-2.0135	1
GO:0019395	fatty acid oxidation	-3.3016	1
GO:0046487	glyoxylate metabolic process	-1.3092	1
GO:0006722	triterpenoid metabolic process	-2.6776	1
GO:0006721	terpenoid metabolic process	-4.0718	1
GO:0034440	lipid oxidation	-3.3016	1
GO:0032465	regulation of cytokinesis	-1.9392	0
GO:0055114	oxidation-reduction process	-39.0453	0
GO:0009308	amine metabolic process	-1.6748	0
GO:0009056	catabolic process	-1.735	0
GO:0044281	small molecule metabolic process	-6.5798	0
GO:0006081	cellular aldehyde metabolic process	-2.8412	0
GO:0006084	acetyl-CoA metabolic process	-2.6719	0
GO:0046356	acetyl-CoA catabolic process	-1.6162	1
GO:0006099	tricarboxylic acid cycle	-1.6162	1
GO:0009109	coenzyme catabolic process	-1.7726	1
GO:0051187	cofactor catabolic process	-1.598	1
GO:0016137	glycoside metabolic process	-1.7454	0
GO:0009060	aerobic respiration	-2.4931	0
GO:0045333	cellular respiration	-1.3496	1
GO:0006790	sulfur compound metabolic process	-1.8001	0
GO:0005975	carbohydrate metabolic process	-25.5821	0
GO:0043433	negative regulation of sequence-specific DNA binding transcription factor activity	-1.526	0
GO:0006108	malate metabolic process	-1.5516	0
GO:0006817	phosphate ion transport	-3.316	0
GO:0019751	polyol metabolic process	-2.7375	0
GO:0006094	gluconeogenesis	-1.8234	1
GO:0006071	glycerol metabolic process	-1.9993	1
GO:0019400	alditol metabolic process	-2.2358	1
GO:0009092	homoserine metabolic process	-1.3485	0
GO:0006066	alcohol metabolic process	-3.5302	0
GO:0010035	response to inorganic substance	-6.1091	0
GO:0048545	response to steroid hormone stimulus	-2.8412	1
GO:0042493	response to drug	-1.5632	1
GO:0046686	response to cadmium ion	-3.9717	1
GO:0010038	response to metal ion	-5.331	1
GO:0043627	response to estrogen stimulus	-2.0825	1
GO:0055085	transmembrane transport	-13.9721	0
GO:0051234	establishment of localization	-2.6403	1
GO:0006810	transport	-2.7695	1
GO:0019760	glucosinolate metabolic process	-1.598	0
GO:0019757	glycosinolate metabolic process	-1.598	1
GO:0016143	S-glycoside metabolic process	-1.598	1
GO:0009607	response to biotic stimulus	-2.2652	0
GO:0006082	organic acid metabolic process	-5.7548	0
GO:0044283	small molecule biosynthetic process	-1.6682	1
GO:0042180	cellular ketone metabolic process	-5.3026	1
GO:0050808	synapse organization	-1.6685	0
GO:0006825	copper ion transport	-1.786	0
GO:0000272	polysaccharide catabolic process	-4.9501	0
GO:0009251	glucan catabolic process	-3.316	1
GO:0030245	cellulose catabolic process	-3.7369	1
GO:0030243	cellulose metabolic process	-2.0135	1
GO:0009310	amine catabolic process	-2.8413	0
Cellular component
term_ID	description	log10 p-value	eliminated
GO:0000786	nucleosome	-5.0968	0
GO:0005576	extracellular region	-18.073	0
GO:0016020	membrane	-6.1468	0
GO:0016021	integral to membrane	-10.2416	0
GO:0031224	intrinsic to membrane	-9.4358	1
GO:0005903	brush border	-1.6314	0
GO:0019717	synaptosome	-2.3337	0
GO:0005618	cell wall	-1.3485	0
GO:0009331	glycerol-3-phosphate dehydrogenase complex	-1.6314	0
GO:0032993	protein-DNA complex	-2.8018	0
GO:0044425	membrane part	-5.4713	0
Molecular function
term_ID	description	log10 p-value	eliminated
GO:0003824	catalytic activity	-11.6984	0
GO:0004553	hydrolase activity, hydrolyzing O-glycosyl compounds	-29.4559	0
GO:0008810	cellulase activity	-2.2358	1
GO:0004650	polygalacturonase activity	-6.0787	1
GO:0008422	beta-glucosidase activity	-1.4304	1
GO:0015926	glucosidase activity	-2.5325	1
GO:0015927	trehalase activity	-1.3485	1
GO:0004555	alpha,alpha-trehalase activity	-1.3485	1
GO:0005215	transporter activity	-14.2578	0
GO:0022804	active transmembrane transporter activity	-3.316	0
GO:0022857	transmembrane transporter activity	-8.3399	1
GO:0046873	metal ion transmembrane transporter activity	-2.1509	1
GO:0022891	substrate-specific transmembrane transporter activity	-6.0947	1
GO:0022892	substrate-specific transporter activity	-4.8997	1
GO:0015291	secondary active transmembrane transporter activity	-1.5514	1
GO:0050662	coenzyme binding	-13.9721	0
GO:0050660	flavin adenine dinucleotide binding	-6.8553	1
GO:0010181	FMN binding	-3.1519	1
GO:0070279	vitamin B6 binding	-4.2673	1
GO:0030170	pyridoxal phosphate binding	-4.2673	1
GO:0051287	NAD binding	-2.3337	1
GO:0003987	acetate-CoA ligase activity	-1.6314	0
GO:0016878	acid-thiol ligase activity	-1.3097	1
GO:0008483	transaminase activity	-2.2358	0
GO:0016627	oxidoreductase activity, acting on the CH-CH group of donors	-10.5444	0
GO:0016835	carbon-oxygen lyase activity	-9.4358	0
GO:0016831	carboxy-lyase activity	-2.3833	1
GO:0030248	cellulose binding	-1.4362	0
GO:0016829	lyase activity	-12.7872	0
GO:0030246	carbohydrate binding	-1.5914	0
GO:0016491	oxidoreductase activity	-51.7242	0
GO:0019842	vitamin binding	-2.7855	0
GO:0046906	tetrapyrrole binding	-4.46	0
GO:0005506	iron ion binding	-4.7095	0
GO:0031419	cobalamin binding	-1.3485	1
GO:0020037	heme binding	-3.2824	1
GO:0005507	copper ion binding	-1.9389	1
GO:0043169	cation binding	-1.6013	1
GO:0048037	cofactor binding	-20.747	0
GO:0043167	ion binding	-1.6711	0
GO:0045330	aspartyl esterase activity	-2.8412	0
GO:0016208	AMP binding	-1.3092	0
GO:0046912	transferase activity, transferring acyl groups, acyl groups converted into alkyl on transfer	-1.526	0
GO:0045181	glutamate synthase activity, NADH or NADPH as acceptor	-1.3485	0
GO:0016769	transferase activity, transferring nitrogenous groups	-1.3176	0
GO:0004252	serine-type endopeptidase activity	-3.6594	0
GO:0008236	serine-type peptidase activity	-2.3337	1
GO:0017171	serine hydrolase activity	-2.3337	0
GO:0016728	oxidoreductase activity, acting on CH or CH2 groups, disulfide as acceptor	-3.6543	0
GO:0004748	ribonucleoside-diphosphate reductase activity, thioredoxin disulfide as acceptor	-2.0135	1
GO:0016725	oxidoreductase activity, acting on CH or CH2 groups	-4.3581	0
GO:0016798	hydrolase activity, acting on glycosyl bonds	-31.0234	0
GO:0003995	acyl-CoA dehydrogenase activity	-3.8125	0
GO:0003997	acyl-CoA oxidase activity	-1.4209	1
GO:0016634	oxidoreductase activity, acting on the CH-CH group of donors, oxygen as acceptor	-2.9313	1
GO:0032440	2-alkenal reductase [NAD(P)] activity	-2.8412	1
GO:0016628	oxidoreductase activity, acting on the CH-CH group of donors, NAD or NADP as acceptor	-2.516	1
GO:0016746	transferase activity, transferring acyl groups	-1.3109	0
GO:0016661	oxidoreductase activity, acting on other nitrogenous compounds as donors	-1.4304	0
GO:0004601	peroxidase activity	-2.776	0
GO:0004096	catalase activity	-1.4362	1
GO:0016684	oxidoreductase activity, acting on peroxide as acceptor	-2.776	0
GO:0016702	oxidoreductase activity, acting on single donors with incorporation of molecular oxygen, incorporation of two atoms of oxygen	-4.1627	0
GO:0016701	oxidoreductase activity, acting on single donors with incorporation of molecular oxygen	-7.6839	0
GO:0051213	dioxygenase activity	-4.1627	0
GO:0030599	pectinesterase activity	-2.8412	0
GO:0016614	oxidoreductase activity, acting on CH-OH group of donors	-8.3731	0
GO:0015321	sodium-dependent phosphate transmembrane transporter activity	-3.316	0
GO:0008198	ferrous iron binding	-2.0825	0
GO:0016616	oxidoreductase activity, acting on the CH-OH group of donors, NAD or NADP as acceptor	-7.5376	0
GO:0004470	malic enzyme activity	-2.0135	1
GO:0004448	isocitrate dehydrogenase activity	-2.0135	1
GO:0016615	malate dehydrogenase activity	-2.2383	1
GO:0008519	ammonium transmembrane transporter activity	-2.2661	0
GO:0015101	organic cation transmembrane transporter activity	-2.2661	0
GO:0016837	carbon-oxygen lyase activity, acting on polysaccharides	-7.7275	0
GO:0004089	carbonate dehydratase activity	-4.184	1
GO:0016836	hydro-lyase activity	-2.5839	1
GO:0030570	pectate lyase activity	-6.5256	0

## Sheet: a) Motif-4|CCAAT
Biological process
term_ID	description	log10 p-value	eliminated
GO:0000003	reproduction	-4.0729	0
GO:0006412	translation	-23.9289	0
GO:0006351	transcription, DNA-dependent	-1.3485	1
GO:0044267	cellular protein metabolic process	-12.4885	1
GO:0006508	proteolysis	-1.7107	1
GO:0034645	cellular macromolecule biosynthetic process	-21.8222	1
GO:0007275	multicellular organismal development	-6.09	0
GO:0048513	organ development	-3.9077	1
GO:0060446	branching involved in open tracheal system development	-2.6712	1
GO:0021700	developmental maturation	-1.4049	1
GO:0048534	hemopoietic or lymphoid organ development	-2.334	1
GO:0002520	immune system development	-2.8517	1
GO:0048569	post-embryonic organ development	-1.8148	1
GO:0002521	leukocyte differentiation	-1.6349	1
GO:0007292	female gamete generation	-2.6868	1
GO:0007293	germarium-derived egg chamber formation	-2.1241	1
GO:0007308	oocyte construction	-2.3194	1
GO:0009555	pollen development	-1.5994	1
GO:0030727	germarium-derived female germ-line cyst formation	-1.61	1
GO:0048599	oocyte development	-2.9061	1
GO:0007309	oocyte axis specification	-2.3194	1
GO:0042078	germ-line stem cell division	-2.1241	1
GO:0007281	germ cell development	-5.0018	1
GO:0009994	oocyte differentiation	-2.5964	1
GO:0048468	cell development	-3.4729	1
GO:0061138	morphogenesis of a branching epithelium	-3.2534	1
GO:0048469	cell maturation	-2.2048	1
GO:0048477	oogenesis	-2.2529	1
GO:0045165	cell fate commitment	-1.4902	1
GO:0030097	hemopoiesis	-3.3597	1
GO:0002200	somatic diversification of immune receptors	-2.1861	1
GO:0007568	aging	-2.5336	1
GO:0030154	cell differentiation	-2.4601	1
GO:0007548	sex differentiation	-1.8875	1
GO:0007552	metamorphosis	-1.3128	1
GO:0048863	stem cell differentiation	-1.3275	1
GO:0009798	axis specification	-2.0573	1
GO:0048856	anatomical structure development	-4.7737	1
GO:0009791	post-embryonic development	-1.3126	1
GO:0009792	embryo development ending in birth or egg hatching	-1.4057	1
GO:0048869	cellular developmental process	-1.5825	1
GO:0040035	hermaphrodite genitalia development	-1.3275	1
GO:0009888	tissue development	-2.8918	1
GO:0009886	post-embryonic morphogenesis	-1.3202	1
GO:0001763	morphogenesis of a branching structure	-1.5391	1
GO:0002562	somatic diversification of immune receptors via germline recombination within a single locus	-2.3194	1
GO:0048134	germ-line cyst formation	-1.61	1
GO:0048135	female germ-line cyst formation	-1.61	1
GO:0008406	gonad development	-1.3275	1
GO:0007444	imaginal disc development	-1.443	1
GO:0048707	instar larval or pupal morphogenesis	-1.4049	1
GO:0002119	nematode larval development	-1.3282	1
GO:0010259	multicellular organismal aging	-3.1385	1
GO:0048731	system development	-4.7939	1
GO:0002164	larval development	-1.6311	1
GO:0048754	branching morphogenesis of a tube	-1.5391	1
GO:0008150	biological_process	-3.036	0
GO:0008152	metabolic process	-4.9698	0
GO:0008283	cell proliferation	-2.1241	0
GO:0009987	cellular process	-12.8422	0
GO:0010212	response to ionizing radiation	-2.3501	0
GO:0010165	response to X-ray	-2.1241	1
GO:0007602	phototransduction	-1.7642	1
GO:0009314	response to radiation	-2.0581	1
GO:0010332	response to gamma radiation	-1.3126	1
GO:0022414	reproductive process	-3.5459	0
GO:0003006	developmental process involved in reproduction	-3.138	1
GO:0048610	cellular process involved in reproduction	-3.1173	1
GO:0019953	sexual reproduction	-1.4057	1
GO:0023052	signaling	-1.5705	0
GO:0023060	signal transmission	-1.5705	0
GO:0032501	multicellular organismal process	-4.2809	0
GO:0032502	developmental process	-5.5332	0
GO:0040007	growth	-2.2139	0
GO:0040011	locomotion	-1.61	0
GO:0065007	biological regulation	-3.6478	0
GO:0048102	autophagic cell death	-1.3126	0
GO:0042113	B cell activation	-1.61	0
GO:0002440	production of molecular mediator of immune response	-1.3126	1
GO:0002377	immunoglobulin production	-1.473	1
GO:0002208	somatic diversification of immunoglobulins involved in immune response	-1.61	1
GO:0002204	somatic recombination of immunoglobulin genes involved in immune response	-1.61	1
GO:0016447	somatic recombination of immunoglobulin gene segments	-1.7642	1
GO:0016445	somatic diversification of immunoglobulins	-1.6349	1
GO:0045190	isotype switching	-1.61	1
GO:0009058	biosynthetic process	-17.4052	0
GO:0009056	catabolic process	-2.2622	0
GO:0006886	intracellular protein transport	-3.8639	0
GO:0015031	protein transport	-2.6018	1
GO:0070727	cellular macromolecule localization	-3.1397	1
GO:0046907	intracellular transport	-2.3903	1
GO:0008104	protein localization	-2.2282	1
GO:0006605	protein targeting	-1.6529	1
GO:0034613	cellular protein localization	-3.4799	1
GO:0006913	nucleocytoplasmic transport	-1.5384	1
GO:0051649	establishment of localization in cell	-1.7154	1
GO:0045184	establishment of protein localization	-2.577	1
GO:0051169	nuclear transport	-1.5384	1
GO:0019725	cellular homeostasis	-3.4729	0
GO:0042592	homeostatic process	-3.7726	1
GO:0045454	cell redox homeostasis	-3.2077	1
GO:0007049	cell cycle	-1.4001	0
GO:0044281	small molecule metabolic process	-5.8686	0
GO:0043170	macromolecule metabolic process	-13.562	0
GO:0006081	cellular aldehyde metabolic process	-2.372	0
GO:0006518	peptide metabolic process	-1.4532	0
GO:0006664	glycolipid metabolic process	-2.2056	0
GO:0046467	membrane lipid biosynthetic process	-1.3126	1
GO:0009103	lipopolysaccharide biosynthetic process	-1.3275	1
GO:0006672	ceramide metabolic process	-1.3126	1
GO:0008653	lipopolysaccharide metabolic process	-1.3275	1
GO:0009247	glycolipid biosynthetic process	-1.4057	1
GO:0006790	sulfur compound metabolic process	-2.085	0
GO:0044237	cellular metabolic process	-17.751	0
GO:0006807	nitrogen compound metabolic process	-12.1964	0
GO:0006732	coenzyme metabolic process	-1.5936	0
GO:0009109	coenzyme catabolic process	-1.61	1
GO:0015937	coenzyme A biosynthetic process	-1.5391	1
GO:0009163	nucleoside biosynthetic process	-1.3126	1
GO:0006729	tetrahydrobiopterin biosynthetic process	-1.3126	1
GO:0046129	purine ribonucleoside biosynthetic process	-1.3126	1
GO:0042455	ribonucleoside biosynthetic process	-1.3126	1
GO:0051187	cofactor catabolic process	-1.5325	1
GO:0042451	purine nucleoside biosynthetic process	-1.3126	1
GO:0051186	cofactor metabolic process	-1.7395	0
GO:0006091	generation of precursor metabolites and energy	-1.4057	0
GO:0044238	primary metabolic process	-14.7952	0
GO:0006911	phagocytosis, engulfment	-2.2048	0
GO:0016044	cellular membrane organization	-1.8342	1
GO:0006897	endocytosis	-1.8023	1
GO:0010324	membrane invagination	-1.8023	1
GO:0006909	phagocytosis	-1.3019	1
GO:0048200	Golgi transport vesicle coating	-1.61	1
GO:0006901	vesicle coating	-1.61	1
GO:0048205	COPI coating of Golgi vesicle	-1.61	1
GO:0009231	riboflavin biosynthetic process	-6.2394	0
GO:0016053	organic acid biosynthetic process	-3.138	1
GO:0046394	carboxylic acid biosynthetic process	-3.138	1
GO:0019752	carboxylic acid metabolic process	-4.8976	1
GO:0009082	branched chain family amino acid biosynthetic process	-1.4902	1
GO:0009110	vitamin biosynthetic process	-1.5246	1
GO:0008652	cellular amino acid biosynthetic process	-2.607	1
GO:0042727	flavin-containing compound biosynthetic process	-6.2394	1
GO:0043038	amino acid activation	-1.3485	1
GO:0006767	water-soluble vitamin metabolic process	-1.5825	1
GO:0006771	riboflavin metabolic process	-6.2394	1
GO:0006520	cellular amino acid metabolic process	-4.3662	1
GO:0043436	oxoacid metabolic process	-4.8976	1
GO:0046165	alcohol biosynthetic process	-1.4452	1
GO:0042364	water-soluble vitamin biosynthetic process	-1.61	1
GO:0043094	cellular metabolic compound salvage	-1.3898	0
GO:0033194	response to hydroperoxide	-1.61	0
GO:0002121	inter-male aggressive behavior	-2.0716	0
GO:0051705	behavioral interaction between organisms	-1.61	1
GO:0008049	male courtship behavior	-1.61	1
GO:0033057	multicellular organismal reproductive behavior	-1.3126	1
GO:0060179	male mating behavior	-1.61	1
GO:0007611	learning or memory	-1.5384	1
GO:0007616	long-term memory	-1.61	1
GO:0007619	courtship behavior	-1.61	1
GO:0002118	aggressive behavior	-2.0716	1
GO:0044265	cellular macromolecule catabolic process	-6.9987	0
GO:0000290	deadenylation-dependent decapping of nuclear-transcribed mRNA	-2.0716	1
GO:0000288	nuclear-transcribed mRNA catabolic process, deadenylation-dependent decay	-1.4463	1
GO:0044257	cellular protein catabolic process	-7.4405	1
GO:0043161	proteasomal ubiquitin-dependent protein catabolic process	-2.7309	1
GO:0019941	modification-dependent protein catabolic process	-6.7669	1
GO:0043632	modification-dependent macromolecule catabolic process	-6.5328	1
GO:0010498	proteasomal protein catabolic process	-3.1607	1
GO:0030163	protein catabolic process	-6.5873	1
GO:0006402	mRNA catabolic process	-1.4452	1
GO:0006397	mRNA processing	-1.61	1
GO:0051603	proteolysis involved in cellular protein catabolic process	-7.5283	1
GO:0006511	ubiquitin-dependent protein catabolic process	-6.8452	1
GO:0071103	DNA conformation change	-6.1346	0
GO:0006749	glutathione metabolic process	-3.3251	0
GO:0009086	methionine biosynthetic process	-1.4463	1
GO:0000097	sulfur amino acid biosynthetic process	-1.3859	1
GO:0000096	sulfur amino acid metabolic process	-2.0177	1
GO:0034641	cellular nitrogen compound metabolic process	-12.8191	0
GO:0006139	nucleobase-containing compound metabolic process	-7.0679	1
GO:0007610	behavior	-2.2097	0
GO:0030155	regulation of cell adhesion	-1.61	0
GO:0016071	mRNA metabolic process	-3.077	0
GO:0051302	regulation of cell division	-2.4784	0
GO:0032465	regulation of cytokinesis	-2.6712	1
GO:0032467	positive regulation of cytokinesis	-1.61	1
GO:0008356	asymmetric cell division	-2.1241	1
GO:0010564	regulation of cell cycle process	-2.1546	0
GO:0090068	positive regulation of cell cycle process	-1.3275	1
GO:0000278	mitotic cell cycle	-1.7097	1
GO:0051726	regulation of cell cycle	-1.5859	1
GO:0051329	interphase of mitotic cell cycle	-1.8148	1
GO:0051325	interphase	-1.9745	1
GO:0031536	positive regulation of exit from mitosis	-1.61	1
GO:0007096	regulation of exit from mitosis	-1.61	1
GO:0000082	G1/S transition of mitotic cell cycle	-1.3275	1
GO:0000077	DNA damage checkpoint	-1.7917	1
GO:0007052	mitotic spindle organization	-1.4169	1
GO:0031570	DNA integrity checkpoint	-1.61	1
GO:0022402	cell cycle process	-1.9297	1
GO:0046011	regulation of oskar mRNA translation	-1.61	0
GO:0006766	vitamin metabolic process	-1.4539	0
GO:0010467	gene expression	-25.0305	0
GO:0000731	DNA synthesis involved in DNA repair	-1.5391	0
GO:0000711	meiotic DNA repair synthesis	-1.61	1
GO:0033036	macromolecule localization	-1.8428	0
GO:0008380	RNA splicing	-1.4486	0
GO:0051489	regulation of filopodium assembly	-1.6429	0
GO:0009628	response to abiotic stimulus	-1.8108	0
GO:0009116	nucleoside metabolic process	-1.3126	0
GO:0048523	negative regulation of cellular process	-2.1172	0
GO:0001933	negative regulation of protein phosphorylation	-1.3126	1
GO:0032269	negative regulation of cellular protein metabolic process	-1.4877	1
GO:0042518	negative regulation of tyrosine phosphorylation of Stat3 protein	-1.4057	1
GO:0042532	negative regulation of tyrosine phosphorylation of STAT protein	-1.4057	1
GO:0042516	regulation of tyrosine phosphorylation of Stat3 protein	-1.4057	1
GO:0042509	regulation of tyrosine phosphorylation of STAT protein	-1.4057	1
GO:0051248	negative regulation of protein metabolic process	-1.4334	1
GO:0007319	negative regulation of oskar mRNA translation	-1.61	1
GO:0046426	negative regulation of JAK-STAT cascade	-1.4057	1
GO:0060548	negative regulation of cell death	-1.795	1
GO:0043069	negative regulation of programmed cell death	-1.4781	1
GO:0050732	negative regulation of peptidyl-tyrosine phosphorylation	-1.3275	1
GO:0031400	negative regulation of protein modification process	-2.2975	1
GO:0006917	induction of apoptosis	-1.3202	1
GO:0006916	anti-apoptosis	-1.6284	1
GO:0006097	glyoxylate cycle	-3.1607	0
GO:0046487	glyoxylate metabolic process	-2.4479	1
GO:0006090	pyruvate metabolic process	-1.61	1
GO:0048519	negative regulation of biological process	-1.5621	0
GO:0042726	flavin-containing compound metabolic process	-6.2394	0
GO:0001510	RNA methylation	-1.4463	0
GO:0051641	cellular localization	-1.795	0
GO:0009308	amine metabolic process	-3.3444	0
GO:0044271	cellular nitrogen compound biosynthetic process	-5.2661	0
GO:0006266	DNA ligation	-2.1241	0
GO:0006421	asparaginyl-tRNA aminoacylation	-2.6712	0
GO:0043039	tRNA aminoacylation	-1.3485	1
GO:0006418	tRNA aminoacylation for protein translation	-1.4033	1
GO:0006399	tRNA metabolic process	-1.4781	1
GO:0006423	cysteinyl-tRNA aminoacylation	-1.61	1
GO:0019538	protein metabolic process	-9.6666	0
GO:0044283	small molecule biosynthetic process	-6.6492	0
GO:0042180	cellular ketone metabolic process	-5.0908	1
GO:0006082	organic acid metabolic process	-4.6661	1
GO:0051246	regulation of protein metabolic process	-1.3282	0
GO:0009059	macromolecule biosynthetic process	-21.9025	0
GO:0044249	cellular biosynthetic process	-17.0389	1
GO:0000381	regulation of alternative nuclear mRNA splicing, via spliceosome	-1.3275	0
GO:0016444	somatic cell DNA recombination	-2.3194	0
GO:0006396	RNA processing	-3.7753	0
GO:0006323	DNA packaging	-3.5185	0
GO:0034968	histone lysine methylation	-1.3126	1
GO:0016043	cellular component organization	-2.085	1
GO:0022613	ribonucleoprotein complex biogenesis	-3.0249	1
GO:0061024	membrane organization	-1.8342	1
GO:0051276	chromosome organization	-1.3533	1
GO:0006333	chromatin assembly or disassembly	-1.61	1
GO:0006334	nucleosome assembly	-1.9061	1
GO:0032392	DNA geometric change	-1.61	1
GO:0044085	cellular component biogenesis	-2.8369	1
GO:0065004	protein-DNA complex assembly	-3.4724	1
GO:0065003	macromolecular complex assembly	-1.7036	1
GO:0032508	DNA duplex unwinding	-1.61	1
GO:0034728	nucleosome organization	-1.9061	1
GO:0031508	centromeric heterochromatin assembly	-1.61	1
GO:0031497	chromatin assembly	-2.994	1
GO:0043933	macromolecular complex subunit organization	-1.9999	1
GO:0042254	ribosome biogenesis	-3.0987	1
GO:0000154	rRNA modification	-2.0581	1
GO:0034621	cellular macromolecular complex subunit organization	-1.6202	1
GO:0034622	cellular macromolecular complex assembly	-1.321	1
GO:0006188	IMP biosynthetic process	-3.2534	0
GO:0006189	'de novo' IMP biosynthetic process	-2.2056	1
GO:0009112	nucleobase metabolic process	-1.3128	1
GO:0009113	purine base biosynthetic process	-3.116	1
GO:0006144	purine base metabolic process	-2.2139	1
GO:0009126	purine nucleoside monophosphate metabolic process	-2.3639	1
GO:0009127	purine nucleoside monophosphate biosynthetic process	-2.2097	1
GO:0006164	purine nucleotide biosynthetic process	-1.357	1
GO:0009156	ribonucleoside monophosphate biosynthetic process	-1.5384	1
GO:0046040	IMP metabolic process	-3.2534	1
GO:0009161	ribonucleoside monophosphate metabolic process	-1.6281	1
GO:0009167	purine ribonucleoside monophosphate metabolic process	-2.3639	1
GO:0009168	purine ribonucleoside monophosphate biosynthetic process	-2.2097	1
GO:0046112	nucleobase biosynthetic process	-1.61	1
GO:0046148	pigment biosynthetic process	-1.4532	1
GO:0034660	ncRNA metabolic process	-1.9201	0
GO:0006413	translational initiation	-1.6496	0
GO:0006414	translational elongation	-1.3019	1
GO:0050794	regulation of cellular process	-6.6505	0
GO:0080090	regulation of primary metabolic process	-2.3194	1
GO:0031323	regulation of cellular metabolic process	-1.6598	1
GO:0031326	regulation of cellular biosynthetic process	-1.7175	1
GO:0051252	regulation of RNA metabolic process	-1.4781	1
GO:0019219	regulation of nucleobase-containing compound metabolic process	-2.1978	1
GO:0006355	regulation of transcription, DNA-dependent	-1.4192	1
GO:0019222	regulation of metabolic process	-1.62	1
GO:0050789	regulation of biological process	-6.7261	1
GO:0010556	regulation of macromolecule biosynthetic process	-1.7021	1
GO:0007165	signal transduction	-1.5825	1
GO:0010468	regulation of gene expression	-1.7775	1
GO:0060255	regulation of macromolecule metabolic process	-1.9194	1
GO:0009889	regulation of biosynthetic process	-1.7107	1
GO:0051171	regulation of nitrogen compound metabolic process	-2.2097	1
GO:0044260	cellular macromolecule metabolic process	-17.5799	0
GO:0009057	macromolecule catabolic process	-3.6478	0
GO:0044248	cellular catabolic process	-6.151	1
GO:0009309	amine biosynthetic process	-3.1881	0
GO:0009069	serine family amino acid metabolic process	-2.4595	1
GO:0044106	cellular amine metabolic process	-4.1555	1
GO:0001558	regulation of cell growth	-1.5638	0
GO:0030308	negative regulation of cell growth	-1.3126	1
GO:0090304	nucleic acid metabolic process	-6.544	0
GO:0016070	RNA metabolic process	-7.1736	0
GO:0007030	Golgi organization	-1.3126	0
Cellular component
term_ID	description	log10 p-value	eliminated
GO:0005575	cellular_component	-8.0611	0
GO:0005623	cell	-11.2789	0
GO:0005634	nucleus	-12.8422	0
GO:0031974	membrane-enclosed lumen	-6.4501	0
GO:0032991	macromolecular complex	-18.4258	0
GO:0043226	organelle	-23.5944	0
GO:0045211	postsynaptic membrane	-1.61	0
GO:0048786	presynaptic active zone	-1.61	1
GO:0019718	rough microsome	-1.61	0
GO:0012505	endomembrane system	-1.7844	0
GO:0005811	lipid particle	-1.4945	0
GO:0044424	intracellular part	-31.4925	0
GO:0005622	intracellular	-33.6479	0
GO:0022626	cytosolic ribosome	-10.1432	0
GO:0044445	cytosolic part	-5.1308	1
GO:0022625	cytosolic large ribosomal subunit	-3.3444	1
GO:0022627	cytosolic small ribosomal subunit	-4.4607	1
GO:0005829	cytosol	-3.7902	0
GO:0005839	proteasome core complex	-3.3598	0
GO:0019773	proteasome core complex, alpha-subunit complex	-2.2139	1
GO:0051233	spindle midzone	-1.61	0
GO:0044464	cell part	-11.2873	0
GO:0032993	protein-DNA complex	-2.5967	0
GO:0030126	COPI vesicle coat	-2.9061	0
GO:0030663	COPI coated vesicle membrane	-2.9061	1
GO:0030119	AP-type membrane coat adaptor complex	-1.3202	1
GO:0030660	Golgi-associated vesicle membrane	-1.3275	1
GO:0030131	clathrin adaptor complex	-1.3202	1
GO:0030137	COPI-coated vesicle	-2.1217	1
GO:0030135	coated vesicle	-1.3325	1
GO:0042175	nuclear outer membrane-endoplasmic reticulum membrane network	-1.6866	1
GO:0005789	endoplasmic reticulum membrane	-1.3151	1
GO:0005737	cytoplasm	-25.3282	0
GO:0009295	nucleoid	-1.3126	0
GO:0009349	riboflavin synthase complex	-2.595	0
GO:0005732	small nucleolar ribonucleoprotein complex	-1.5994	0
GO:0005783	endoplasmic reticulum	-4.6629	0
GO:0044444	cytoplasmic part	-15.3126	0
GO:0031981	nuclear lumen	-5.9805	0
GO:0044451	nucleoplasm part	-1.4416	1
GO:0070013	intracellular organelle lumen	-6.4251	1
GO:0042645	mitochondrial nucleoid	-2.0573	1
GO:0044428	nuclear part	-5.5332	1
GO:0043233	organelle lumen	-6.4251	1
GO:0005730	nucleolus	-3.101	1
GO:0005667	transcription factor complex	-1.4532	1
GO:0005654	nucleoplasm	-2.4741	1
GO:0000502	proteasome complex	-2.8981	0
GO:0000786	nucleosome	-2.2431	0
GO:0044427	chromosomal part	-1.61	1
GO:0000775	chromosome, centromeric region	-1.6706	1
GO:0033178	proton-transporting two-sector ATPase complex, catalytic domain	-1.4532	0
GO:0045261	proton-transporting ATP synthase complex, catalytic core F(1)	-1.3126	1
GO:0030529	ribonucleoprotein complex	-18.4258	0
GO:0043234	protein complex	-4.2072	1
GO:0015935	small ribosomal subunit	-4.8183	0
GO:0044446	intracellular organelle part	-8.9396	1
GO:0031090	organelle membrane	-1.4463	1
GO:0015934	large ribosomal subunit	-3.4729	1
GO:0043229	intracellular organelle	-23.7283	0
GO:0043228	non-membrane-bounded organelle	-15.9151	1
GO:0043227	membrane-bounded organelle	-16.8491	1
GO:0043231	intracellular membrane-bounded organelle	-16.995	1
GO:0005739	mitochondrion	-4.8483	1
GO:0044422	organelle part	-8.5322	1
GO:0005694	chromosome	-2.1272	0
GO:0005840	ribosome	-8.9433	1
GO:0043232	intracellular non-membrane-bounded organelle	-15.9151	1
Molecular function
term_ID	description	log10 p-value	eliminated
GO:0003735	structural constituent of ribosome	-23.7283	0
GO:0005198	structural molecule activity	-21.4978	0
GO:0005488	binding	-1.9061	0
GO:0005515	protein binding	-6.1475	0
GO:0008168	methyltransferase activity	-6.7669	0
GO:0008276	protein methyltransferase activity	-1.4528	1
GO:0018024	histone-lysine N-methyltransferase activity	-3.3444	1
GO:0000179	rRNA (adenine-N6,N6-)-dimethyltransferase activity	-1.4057	1
GO:0016433	rRNA (adenine) methyltransferase activity	-1.4057	1
GO:0016279	protein-lysine N-methyltransferase activity	-3.3444	1
GO:0016278	lysine N-methyltransferase activity	-3.3444	1
GO:0008757	S-adenosylmethionine-dependent methyltransferase activity	-3.4729	1
GO:0008170	N-methyltransferase activity	-4.0669	1
GO:0008172	S-methyltransferase activity	-2.5964	1
GO:0008649	rRNA methyltransferase activity	-1.4057	1
GO:0042054	histone methyltransferase activity	-2.226	1
GO:0030528	transcription regulator activity	-1.8324	0
GO:0004816	asparagine-tRNA ligase activity	-2.6712	0
GO:0004817	cysteine-tRNA ligase activity	-1.61	1
GO:0008686	3,4-dihydroxy-2-butanone-4-phosphate synthase activity	-2.6712	0
GO:0032183	SUMO binding	-2.7358	0
GO:0019238	cyclohydrolase activity	-3.3597	0
GO:0016814	hydrolase activity, acting on carbon-nitrogen (but not peptide) bonds, in cyclic amidines	-1.6192	1
GO:0008759	UDP-3-O-[3-hydroxymyristoyl] N-acetylglucosamine deacetylase activity	-1.61	1
GO:0003935	GTP cyclohydrolase II activity	-2.0716	1
GO:0003933	GTP cyclohydrolase activity	-2.1241	1
GO:0003823	antigen binding	-2.1241	0
GO:0016651	oxidoreductase activity, acting on NADH or NADPH	-1.8148	0
GO:0016874	ligase activity	-5.0795	0
GO:0016597	amino acid binding	-1.4049	0
GO:0043176	amine binding	-1.4049	0
GO:0019843	rRNA binding	-5.4824	0
GO:0030170	pyridoxal phosphate binding	-1.8342	0
GO:0070279	vitamin B6 binding	-1.8342	1
GO:0050661	NADP binding	-1.6202	1
GO:0016740	transferase activity	-2.1841	0
GO:0003676	nucleic acid binding	-12.2102	0
GO:0000739	DNA strand annealing activity	-1.61	0
GO:0004221	ubiquitin thiolesterase activity	-2.042	0
GO:0004298	threonine-type endopeptidase activity	-2.7358	0
GO:0004579	dolichyl-diphosphooligosaccharide-protein glycotransferase activity	-1.473	0
GO:0046961	proton-transporting ATPase activity, rotational mechanism	-1.7314	0
GO:0019829	cation-transporting ATPase activity	-1.5768	1
GO:0046912	transferase activity, transferring acyl groups, acyl groups converted into alkyl on transfer	-2.4113	0
GO:0004617	phosphoglycerate dehydrogenase activity	-1.6429	0
GO:0004602	glutathione peroxidase activity	-1.3126	0
GO:0019842	vitamin binding	-1.5815	0
GO:0017070	U6 snRNA binding	-2.1241	0
GO:0003899	DNA-directed RNA polymerase activity	-2.407	0
GO:0034062	RNA polymerase activity	-2.1535	1
GO:0016769	transferase activity, transferring nitrogenous groups	-1.6866	0
GO:0032182	small conjugating protein binding	-2.3501	0
GO:0043008	ATP-dependent protein binding	-1.61	0
GO:0015036	disulfide oxidoreductase activity	-1.7107	0
GO:0016668	oxidoreductase activity, acting on a sulfur group of donors, NAD or NADP as acceptor	-1.473	1
GO:0005080	protein kinase C binding	-2.1241	0
GO:0016741	transferase activity, transferring one-carbon groups	-6.3092	0
GO:0003723	RNA binding	-5.6749	0
GO:0003677	DNA binding	-5.0908	1
GO:0030515	snoRNA binding	-2.1241	0
GO:0017069	snRNA binding	-1.3275	0
GO:0003729	mRNA binding	-1.5384	0
GO:0004637	phosphoribosylamine-glycine ligase activity	-2.1241	0
GO:0016879	ligase activity, forming carbon-nitrogen bonds	-1.3418	1
GO:0019904	protein domain specific binding	-1.7775	0
GO:0042393	histone binding	-1.473	0
GO:0070003	threonine-type peptidase activity	-2.7358	0
GO:0004175	endopeptidase activity	-1.61	1
GO:0016846	carbon-sulfur lyase activity	-1.4789	0
GO:0001664	G-protein coupled receptor binding	-1.61	0
GO:0000405	bubble DNA binding	-1.61	0
GO:0004474	malate synthase activity	-2.5688	0
GO:0003938	IMP dehydrogenase activity	-1.61	0

## Sheet: b) Motif-1
Biological process
term_ID	description	log10 p-value	eliminated
GO:0008643	carbohydrate transport	-2.1779	0
GO:0016052	carbohydrate catabolic process	-2.4209	0
GO:0005976	polysaccharide metabolic process	-1.4125	1
GO:0000272	polysaccharide catabolic process	-2.4078	1
GO:0071555	cell wall organization	-9.5242	0
GO:0007047	cellular cell wall organization	-4.6127	1
GO:0071554	cell wall organization or biogenesis	-3.8409	1
GO:0070882	cellular cell wall organization or biogenesis	-1.8497	1
GO:0045229	external encapsulating structure organization	-4.6127	1
GO:0042545	cell wall modification	-3.0724	1
GO:0005975	carbohydrate metabolic process	-10.43	0
GO:0055085	transmembrane transport	-3.493	0
Cellular component
term_ID	description	log10 p-value	eliminated
GO:0005576	extracellular region	-2.3728	0
GO:0016020	membrane	-3.4179	0
GO:0016021	integral to membrane	-5.425	0
GO:0031224	intrinsic to membrane	-5.8825	1
GO:0044425	membrane part	-3.5661	0
Molecular function
term_ID	description	log10 p-value	eliminated
GO:0003824	catalytic activity	-5.6128	0
GO:0004553	hydrolase activity, hydrolyzing O-glycosyl compounds	-12.2763	0
GO:0004650	polygalacturonase activity	-4.1824	1
GO:0008810	cellulase activity	-2.1812	1
GO:0005215	transporter activity	-2.0016	0
GO:0048037	cofactor binding	-1.8667	0
GO:0016829	lyase activity	-1.6037	0
GO:0016491	oxidoreductase activity	-2.498	0
GO:0016787	hydrolase activity	-1.661	0
GO:0030599	pectinesterase activity	-4.6127	0
GO:0004091	carboxylesterase activity	-1.6281	1
GO:0015662	ATPase activity, coupled to transmembrane movement of ions, phosphorylative mechanism	-1.5853	0
GO:0022891	substrate-specific transmembrane transporter activity	-2.0855	1
GO:0022857	transmembrane transporter activity	-1.4197	1
GO:0022892	substrate-specific transporter activity	-1.4197	1
GO:0016798	hydrolase activity, acting on glycosyl bonds	-11.8197	0
GO:0045330	aspartyl esterase activity	-4.6127	0
GO:0008484	sulfuric ester hydrolase activity	-1.452	0

## Sheet: c) Motif-2
Biological process
term_ID	description	log10 p-value	eliminated
GO:0006952	defense response	-2.0278	0
GO:0008150	biological_process	-1.9501	0
GO:0008643	carbohydrate transport	-2.7936	0
GO:0009405	pathogenesis	-1.4009	0
GO:0046395	carboxylic acid catabolic process	-8.9753	0
GO:0016054	organic acid catabolic process	-8.9753	1
GO:0043436	oxoacid metabolic process	-3.6493	1
GO:0032787	monocarboxylic acid metabolic process	-3.3549	1
GO:0019752	carboxylic acid metabolic process	-3.6493	1
GO:0033539	fatty acid beta-oxidation using acyl-CoA dehydrogenase	-1.4249	1
GO:0044242	cellular lipid catabolic process	-5.0453	1
GO:0019395	fatty acid oxidation	-6.1865	1
GO:0044248	cellular catabolic process	-2.8711	1
GO:0006635	fatty acid beta-oxidation	-6.1257	1
GO:0044282	small molecule catabolic process	-7.5716	1
GO:0009062	fatty acid catabolic process	-5.8929	1
GO:0009063	cellular amino acid catabolic process	-2.4557	1
GO:0019748	secondary metabolic process	-2.0924	0
GO:0009056	catabolic process	-4.4153	0
GO:0010564	regulation of cell cycle process	-1.7811	0
GO:0055114	oxidation-reduction process	-4.0482	0
GO:0044281	small molecule metabolic process	-3.576	0
GO:0034440	lipid oxidation	-6.1865	0
GO:0044255	cellular lipid metabolic process	-3.4444	1
GO:0030258	lipid modification	-2.6429	1
GO:0006631	fatty acid metabolic process	-5.6493	1
GO:0016042	lipid catabolic process	-3.576	1
GO:0044262	cellular carbohydrate metabolic process	-2.8999	0
GO:0016052	carbohydrate catabolic process	-2.316	1
GO:0006629	lipid metabolic process	-2.6211	0
GO:0005975	carbohydrate metabolic process	-5.383	0
GO:0046011	regulation of oskar mRNA translation	-1.4249	0
GO:0007612	learning	-1.6901	0
GO:0019760	glucosinolate metabolic process	-2.8711	0
GO:0019757	glycosinolate metabolic process	-2.8711	1
GO:0016143	S-glycoside metabolic process	-2.8711	1
GO:0006082	organic acid metabolic process	-3.8228	0
GO:0042180	cellular ketone metabolic process	-3.4444	1
GO:0019252	starch biosynthetic process	-1.4249	0
GO:0016104	triterpenoid biosynthetic process	-2.4414	0
GO:0006722	triterpenoid metabolic process	-2.4414	1
GO:0006721	terpenoid metabolic process	-2.2647	1
GO:0008299	isoprenoid biosynthetic process	-1.4009	1
GO:0016114	terpenoid biosynthetic process	-2.2329	1
GO:0019439	aromatic compound catabolic process	-2.8711	0
GO:0009310	amine catabolic process	-2.7869	0
GO:0016137	glycoside metabolic process	-1.7046	0
Cellular component
term_ID	description	log10 p-value	eliminated
GO:0005576	extracellular region	-1.4249	0
GO:0005759	mitochondrial matrix	-2.4414	0
GO:0005777	peroxisome	-1.7811	0
GO:0042579	microbody	-1.7811	0
GO:0030126	COPI vesicle coat	-1.8356	0
GO:0030663	COPI coated vesicle membrane	-1.8356	1
Molecular function
term_ID	description	log10 p-value	eliminated
GO:0003995	acyl-CoA dehydrogenase activity	-8.9753	0
GO:0003997	acyl-CoA oxidase activity	-1.7811	1
GO:0005215	transporter activity	-1.6013	0
GO:0022891	substrate-specific transmembrane transporter activity	-2.2267	0
GO:0022892	substrate-specific transporter activity	-1.7833	1
GO:0050662	coenzyme binding	-2.5142	0
GO:0050660	flavin adenine dinucleotide binding	-1.666	1
GO:0070403	NAD+ binding	-1.8362	1
GO:0016878	acid-thiol ligase activity	-1.8918	0
GO:0016405	CoA-ligase activity	-1.5635	1
GO:0003987	acetate-CoA ligase activity	-1.5421	1
GO:0008483	transaminase activity	-3.0594	0
GO:0004553	hydrolase activity, hydrolyzing O-glycosyl compounds	-2.7784	0
GO:0016491	oxidoreductase activity	-3.0397	0
GO:0048037	cofactor binding	-2.8711	0
GO:0016755	transferase activity, transferring amino-acyl groups	-1.4249	0
GO:0004029	aldehyde dehydrogenase (NAD) activity	-1.5421	0
GO:0016769	transferase activity, transferring nitrogenous groups	-1.8126	0
GO:0016798	hydrolase activity, acting on glycosyl bonds	-1.9919	0
GO:0016627	oxidoreductase activity, acting on the CH-CH group of donors	-2.5138	0
GO:0016903	oxidoreductase activity, acting on the aldehyde or oxo group of donors	-1.7811	0
GO:0016937	short-branched-chain-acyl-CoA dehydrogenase activity	-1.4249	0
GO:0016877	ligase activity, forming carbon-sulfur bonds	-1.4809	0

## Sheet: c) Motif-3
Biological process
term_ID	description	log10 p-value	eliminated
GO:0007162	negative regulation of cell adhesion	-1.9279	0
GO:0022612	gland morphogenesis	-1.9279	0
GO:0014902	myotube differentiation	-1.5726	1
GO:0010975	regulation of neuron projection development	-1.4805	1
GO:0007435	salivary gland morphogenesis	-1.9279	1
GO:0007431	salivary gland development	-1.9279	1
GO:0048514	blood vessel morphogenesis	-1.5138	1
GO:0001568	blood vessel development	-1.7151	1
GO:0035272	exocrine system development	-1.5726	1
GO:0048732	gland development	-1.4776	1
GO:0008360	regulation of cell shape	-1.5695	1
GO:0022604	regulation of cell morphogenesis	-1.3964	1
GO:0001944	vasculature development	-1.5726	1
GO:0001525	angiogenesis	-1.5726	1
GO:0009064	glutamine family amino acid metabolic process	-1.9279	0
GO:0043436	oxoacid metabolic process	-1.4879	1
GO:0019752	carboxylic acid metabolic process	-1.4879	1
GO:0007015	actin filament organization	-1.5726	0
GO:0051231	spindle elongation	-1.5138	1
GO:0000022	mitotic spindle elongation	-1.5138	1
GO:0044238	primary metabolic process	-1.5726	0
GO:0006085	acetyl-CoA biosynthetic process	-1.9279	0
GO:0043335	protein unfolding	-1.5726	0
GO:0044281	small molecule metabolic process	-1.4972	0
GO:0006075	(1-&gt;3)-beta-D-glucan biosynthetic process	-1.4118	0
GO:0006074	(1-&gt;3)-beta-D-glucan metabolic process	-1.4118	1
GO:0030334	regulation of cell migration	-1.9279	0
GO:0051270	regulation of cellular component movement	-1.7151	1
GO:0040012	regulation of locomotion	-1.4879	1
GO:0008203	cholesterol metabolic process	-1.5726	0
GO:0050794	regulation of cellular process	-1.7151	0
GO:0050789	regulation of biological process	-1.6766	1
GO:0006200	ATP catabolic process	-1.5726	0
GO:0015936	coenzyme A metabolic process	-1.4879	1
GO:0007390	germ-band shortening	-1.4805	0
GO:0006082	organic acid metabolic process	-1.5138	0
GO:0042180	cellular ketone metabolic process	-1.4118	1
GO:0006561	proline biosynthetic process	-1.5726	0
GO:0006560	proline metabolic process	-1.5695	1
GO:0033865	nucleoside bisphosphate metabolic process	-1.4879	0
Cellular component
term_ID	description	log10 p-value	eliminated
GO:0005759	mitochondrial matrix	-1.5726	0
GO:0043226	organelle	-1.5726	0
GO:0000148	1,3-beta-D-glucan synthase complex	-1.4118	0
GO:0015629	actin cytoskeleton	-1.4805	0
GO:0031941	filamentous actin	-1.4805	1
GO:0016459	myosin complex	-1.4805	1
GO:0043229	intracellular organelle	-1.5695	0
GO:0022625	cytosolic large ribosomal subunit	-1.4118	0
Molecular function
term_ID	description	log10 p-value	eliminated
GO:0004349	glutamate 5-kinase activity	-1.9279	0
GO:0004888	transmembrane signaling receptor activity	-1.5726	0
GO:0005488	binding	-1.5726	0
GO:0051015	actin filament binding	-1.5726	0
GO:0004350	glutamate-5-semialdehyde dehydrogenase activity	-1.9279	0
GO:0043021	ribonucleoprotein complex binding	-1.5138	0
GO:0005515	protein binding	-1.3368	0
GO:0030976	thiamine pyrophosphate binding	-1.303	0
GO:0003676	nucleic acid binding	-1.5726	0
GO:0003677	DNA binding	-1.4548	0
GO:0003843	1,3-beta-D-glucan synthase activity	-1.4118	0
GO:0004361	glutaryl-CoA dehydrogenase activity	-1.5726	0
GO:0016652	oxidoreductase activity, acting on NADH or NADPH, NAD or NADP as acceptor	-1.5726	0
GO:0004711	ribosomal protein S6 kinase activity	-1.5726	0
GO:0016774	phosphotransferase activity, carboxyl group as acceptor	-1.7151	0
GO:0019899	enzyme binding	-1.3477	0
GO:0016301	kinase activity	-1.396	0

## Sheet: c) Motif-17
Biological process
term_ID	description	log10 p-value	eliminated
GO:0008652	cellular amino acid biosynthetic process	-3.1533	0
GO:0044106	cellular amine metabolic process	-3.5418	1
GO:0016053	organic acid biosynthetic process	-1.988	1
GO:0009309	amine biosynthetic process	-2.745	1
GO:0046394	carboxylic acid biosynthetic process	-1.988	1
GO:0006520	cellular amino acid metabolic process	-3.4136	1
GO:0030431	sleep	-2.745	0
GO:0006807	nitrogen compound metabolic process	-1.5844	0
GO:0009308	amine metabolic process	-3.3393	0
GO:0034641	cellular nitrogen compound metabolic process	-1.8229	0
Cellular component
term_ID	description	log10 p-value	eliminated
GO:0005622	intracellular	-1.5844	0
Molecular function
term_ID	description	log10 p-value	eliminated
GO:0003908	methylated-DNA-[protein]-cysteine S-methyltransferase activity	-1.7207	0
GO:0016740	transferase activity	-2.2467	0
GO:0004060	arylamine N-acetyltransferase activity	-1.7207	0
GO:0004059	aralkylamine N-acetyltransferase activity	-1.7207	0

## Sheet: c) Motif-16
Molecular function
term_ID	description	log10 p-value	eliminated
GO:0015662	ATPase activity, coupled to transmembrane movement of ions, phosphorylative mechanism	-1.3826	0

## Sheet: c) Motif-18
Biological process
term_ID	description	log10 p-value	eliminated
GO:0009594	detection of nutrient	-3.8498	0
GO:0009593	detection of chemical stimulus	-3.1151	1
GO:0009987	cellular process	-2.4553	0
GO:0010149	senescence	-2.5907	0
GO:0016043	cellular component organization	-1.8571	0
GO:0032501	multicellular organismal process	-1.3568	0
GO:0032502	developmental process	-1.479	0
GO:0033036	macromolecule localization	-4.3315	0
GO:0034339	regulation of transcription from RNA polymerase II promoter by nuclear hormone receptor	-1.479	0
GO:0051254	positive regulation of RNA metabolic process	-2.1626	0
GO:0009891	positive regulation of biosynthetic process	-1.4369	1
GO:0031328	positive regulation of cellular biosynthetic process	-1.4806	1
GO:0010557	positive regulation of macromolecule biosynthetic process	-1.5319	1
GO:0045935	positive regulation of nucleobase-containing compound metabolic process	-1.3568	1
GO:0010628	positive regulation of gene expression	-1.3721	1
GO:0045893	positive regulation of transcription, DNA-dependent	-1.431	1
GO:0080022	primary root development	-3.2949	0
GO:0048364	root development	-1.335	1
GO:0006642	triglyceride mobilization	-1.479	0
GO:0044248	cellular catabolic process	-2.4553	0
GO:0032446	protein modification by small protein conjugation	-1.4806	0
GO:0019307	mannose biosynthetic process	-1.479	0
GO:0010467	gene expression	-1.9698	0
GO:0009605	response to external stimulus	-2.18	0
GO:0000711	meiotic DNA repair synthesis	-2.1486	0
GO:0016192	vesicle-mediated transport	-3.1895	0
GO:0070727	cellular macromolecule localization	-4.5728	0
GO:0015031	protein transport	-3.6867	1
GO:0046907	intracellular transport	-4.3716	1
GO:0034613	cellular protein localization	-3.354	1
GO:0006886	intracellular protein transport	-3.7831	1
GO:0051649	establishment of localization in cell	-3.7934	1
GO:0045184	establishment of protein localization	-3.8775	1
GO:0008104	protein localization	-3.3331	1
GO:0006283	transcription-coupled nucleotide-excision repair	-2.1486	0
GO:0009269	response to desiccation	-2.6057	0
GO:0051641	cellular localization	-3.831	0
GO:0030728	ovulation	-1.479	0
GO:0006357	regulation of transcription from RNA polymerase II promoter	-1.8058	0
GO:0060255	regulation of macromolecule metabolic process	-1.3569	1
GO:0010050	vegetative phase change	-2.5907	0
GO:0051606	detection of stimulus	-1.8537	0
GO:0009738	abscisic acid mediated signaling pathway	-2.5907	0
GO:0010182	sugar mediated signaling pathway	-1.9809	1
GO:0009756	carbohydrate mediated signaling	-1.9809	1
GO:0009737	response to abscisic acid stimulus	-1.8342	1
GO:0071322	cellular response to carbohydrate stimulus	-1.9809	1
GO:0071215	cellular response to abscisic acid stimulus	-2.5907	1
GO:0034645	cellular macromolecule biosynthetic process	-1.8058	0
GO:0070647	protein modification by small protein conjugation or removal	-1.5319	0
GO:0009991	response to extracellular stimulus	-2.0781	0
GO:0031667	response to nutrient levels	-2.2142	1
GO:0007584	response to nutrient	-1.4369	1
GO:0009059	macromolecule biosynthetic process	-1.6297	0
GO:0048856	anatomical structure development	-1.9892	0
GO:0048513	organ development	-1.7258	1
GO:0007275	multicellular organismal development	-1.8333	1
GO:0001824	blastocyst development	-1.8333	1
GO:0050872	white fat cell differentiation	-1.479	1
GO:0022622	root system development	-1.335	1
GO:0048731	system development	-1.7292	1
Cellular component
term_ID	description	log10 p-value	eliminated
GO:0005575	cellular_component	-3.1307	0
GO:0005623	cell	-3.7934	0
GO:0016023	cytoplasmic membrane-bounded vesicle	-7.2781	0
GO:0012506	vesicle membrane	-4.4207	1
GO:0044433	cytoplasmic vesicle part	-4.4207	1
GO:0030662	coated vesicle membrane	-3.5158	1
GO:0030665	clathrin coated vesicle membrane	-1.631	1
GO:0030120	vesicle coat	-3.8766	1
GO:0030659	cytoplasmic vesicle membrane	-4.4207	1
GO:0030660	Golgi-associated vesicle membrane	-2.1626	1
GO:0030658	transport vesicle membrane	-2.0079	1
GO:0030140	trans-Golgi network transport vesicle	-3.8498	1
GO:0030135	coated vesicle	-4.8879	1
GO:0030136	clathrin-coated vesicle	-2.7947	1
GO:0030133	transport vesicle	-4.7283	1
GO:0031988	membrane-bounded vesicle	-7.2282	1
GO:0005798	Golgi-associated vesicle	-6.3588	1
GO:0031410	cytoplasmic vesicle	-6.6585	1
GO:0031974	membrane-enclosed lumen	-4.1931	0
GO:0032991	macromolecular complex	-6.9366	0
GO:0043226	organelle	-10.9347	0
GO:0048475	coated membrane	-2.6057	0
GO:0012505	endomembrane system	-2.5767	0
GO:0044424	intracellular part	-9.0383	0
GO:0031982	vesicle	-6.5062	0
GO:0005622	intracellular	-8.5626	0
GO:0030117	membrane coat	-2.6057	0
GO:0030125	clathrin vesicle coat	-2.1344	1
GO:0008541	proteasome regulatory particle, lid subcomplex	-2.3304	0
GO:0044428	nuclear part	-6.0814	0
GO:0044446	intracellular organelle part	-6.1884	1
GO:0044464	cell part	-3.7934	0
GO:0005794	Golgi apparatus	-2.7153	0
GO:0005737	cytoplasm	-4.9693	0
GO:0044444	cytoplasmic part	-4.8879	0
GO:0005634	nucleus	-4.3315	0
GO:0043234	protein complex	-4.3315	0
GO:0030529	ribonucleoprotein complex	-1.9112	1
GO:0044431	Golgi apparatus part	-1.5769	0
GO:0070013	intracellular organelle lumen	-4.4985	0
GO:0043233	organelle lumen	-4.4985	1
GO:0031981	nuclear lumen	-3.6467	1
GO:0005654	nucleoplasm	-1.608	1
GO:0000152	nuclear ubiquitin ligase complex	-1.479	0
GO:0043229	intracellular organelle	-10.9347	0
GO:0005840	ribosome	-1.3469	1
GO:0043228	non-membrane-bounded organelle	-1.5722	1
GO:0043227	membrane-bounded organelle	-9.8596	1
GO:0043232	intracellular non-membrane-bounded organelle	-1.5722	1
GO:0043231	intracellular membrane-bounded organelle	-9.8596	1
GO:0005739	mitochondrion	-2.1486	1
GO:0044422	organelle part	-6.0066	1
Molecular function
term_ID	description	log10 p-value	eliminated
GO:0003711	transcription elongation regulator activity	-1.9809	0
GO:0003735	structural constituent of ribosome	-1.479	0
GO:0004713	protein tyrosine kinase activity	-2.2306	0
GO:0005086	ARF guanyl-nucleotide exchange factor activity	-1.3834	0
GO:0005198	structural molecule activity	-2.6057	0
GO:0005515	protein binding	-3.6467	0
GO:0004615	phosphomannomutase activity	-1.479	0
GO:0004842	ubiquitin-protein ligase activity	-1.335	0
GO:0005484	SNAP receptor activity	-2.67	0
